# Supplementary material for: Large-scale asymmetric introgression of cytoplasmic DNA reveals Holocene range displacement in a North American boreal pine complex
Source: Ecol Evol. 2012 Jul 6;2(8):1853–66. doi: 10.1002/ece3.294 (PMC3433990; doi:10.1002/ece3.294)
Supplement: Supplementary file 1 [file ece30002-1853-SD1.xls]

## Sheet: Feuil1
Supplementary table 1 Population mtDNA and cpDNA haplotype counts and diversity indices for mtDNA and cpDNA in Pinus banksiana and Pinus contorta
#pop	Morphology	Site	Province/ State*	Latitude (°N)	Longitude (°W)	n**	Mitotype count †																							Chlorotype count			H (mtDNA diversity)††	H (cpDNA diversity)††
							5B	9B	10B	11B	12B	5C	6C	7C	9C	10C	11C	12C	13C	14C	15C	16C	17C	18C	20C	21C	13C2	14C2		B	C
BANK_1	banksiana	Miller Lake	ON	45.1333	-81.45	14	1	12	1	0	0	0	0	0	0	0	0	0	0	0	0	0	0	0	0	0	0	0		14	0		0.255102	0
BANK_2	banksiana	Dunbar Forest	ON	46.4333	-84.2667	19	0	7	7	1	4	0	0	0	0	0	0	0	0	0	0	0	0	0	0	0	0	0		19	0		0.68144	0
BANK_3	banksiana	Mosinee	WI	44.8333	-89.6667	15	0	12	1	2	0	0	0	0	0	0	0	0	0	0	0	0	0	0	0	0	0	0		15	0		0.337778	0
BANK_4	banksiana	Freesoil	MI	44.1333	-86.1167	15	0	0	15	0	0	0	0	0	0	0	0	0	0	0	0	0	0	0	0	0	0	0		15	0		0	0
BANK_5	banksiana	Terrace Bay	ON	48.7833	-87.3667	20	0	20	0	0	0	0	0	0	0	0	0	0	0	0	0	0	0	0	0	0	0	0		20	0		0	0
BANK_6	banksiana	Brainerd	MN	46.3333	-94.1667	15	0	15	0	0	0	0	0	0	0	0	0	0	0	0	0	0	0	0	0	0	0	0		15	0		0	0
BANK_7	banksiana	Fort Frances	ON	48.7667	-93.5	14	1	12	1	0	0	0	0	0	0	0	0	0	0	0	0	0	0	0	0	0	0	0		14	0		0.255102	0
BANK_8	banksiana	Hadashville	MB	49.5	-95.75	15	0	10	1	4	0	0	0	0	0	0	0	0	0	0	0	0	0	0	0	0	0	0		15	0		0.48	0
BANK_9	banksiana	Red Lake	ON	51.0167	-94.1167	15	0	14	0	0	0	0	0	0	0	0	1	0	0	0	0	0	0	0	0	0	0	0		15	0		0.124444	0
BANK_10	banksiana	Cowan	MB	52.05	-100.383	15	0	15	0	0	0	0	0	0	0	0	0	0	0	0	0	0	0	0	0	0	0	0		15	0		0	0
BANK_11	banksiana	Kississing Lake	MB	55.1167	-101.15	20	1	19	0	0	0	0	0	0	0	0	0	0	0	0	0	0	0	0	0	0	0	0		20	0		0.095	0
BANK_12	banksiana	Lac la Biche	AB	55.2333	-111.917	13	0	3	0	0	0	0	0	0	1	0	7	1	0	0	0	0	1	0	0	0	0	0		13	0		0.639053	0
BANK_13	banksiana	Fort McMurray	AB	56.6333	-111.883	20	0	20	0	0	0	0	0	0	0	0	0	0	0	0	0	0	0	0	0	0	0	0		20	0		0	0
BANK_14	banksiana	Divide	SK	53.9	-108.417	15	0	3	0	1	0	0	0	0	0	0	9	0	2	0	0	0	0	0	0	0	0	0		15	0		0.577778	0
BANK_15	banksiana	La Ronge	SK	54.85	-105.033	18	0	9	1	2	0	0	0	0	0	0	3	0	0	2	1	0	0	0	0	0	0	0		18	0		0.691358	0
BANK_16	banksiana	Beauval	SK	55.25	-107.75	15	0	11	1	0	0	0	0	0	0	0	2	1	0	0	0	0	0	0	0	0	0	0		15	0		0.435556	0
BANK_17	banksiana	Smeaton	SK	53.3667	-104.75	15	0	11	1	2	0	0	0	0	0	0	1	0	0	0	0	0	0	0	0	0	0	0		15	0		0.435556	0
BANK_18	banksiana	Fort Mackay	AB	57.0333	-111.383	14	0	5	0	0	0	0	0	0	0	0	8	1	0	0	0	0	0	0	0	0	0	0		14	0		0.540816	0
BANK_19	banksiana	Conklin	AB	55.6282	-111.17	25	0	8	1	0	0	2	0	0	0	0	14	0	0	0	0	0	0	0	0	0	0	0		24	1		0.576	0.0768
BANK_20	banksiana	Lac la Biche	AB	55.0072	-111.997	26	0	0	0	0	0	1	0	0	0	1	13	7	0	2	2	0	0	0	0	0	0	0		26	0		0.662722	0
BANK_21	banksiana	Smith	AB	55.0371	-114.051	28	0	22	5	0	0	0	0	0	0	0	1	0	0	0	0	0	0	0	0	0	0	0		28	0		0.34949	0
BANK_22	banksiana	Wolf Lake Road	AB	54.4788	-110.989	30	0	7	2	0	0	0	0	0	0	0	8	5	3	2	1	0	2	0	0	0	0	0		30	0		0.822222	0
BANK_23	banksiana	Lake Goose	SK	54.4584	-101.378	16	0	16	0	0	0	0	0	0	0	0	0	0	0	0	0	0	0	0	0	0	0	0		16	0		0	0
CON_1	contorta	Peace River	AB	57.167	-119.133	11	0	0	0	0	0	1	0	0	0	0	4	0	0	2	0	3	0	0	0	0	1	0		0	11		0.743802	0
CON_2	contorta	Grande Prairie	AB	55.9	-119.5	10	0	0	0	0	0	1	0	0	0	0	7	0	0	0	0	1	0	0	0	0	1	0		0	10		0.48	0
CON_3	contorta	Edson	AB	53.8	-118.5	9	0	0	0	0	0	4	0	0	0	0	5	0	0	0	0	0	0	0	0	0	0	0		0	9		0.493827	0
CON_4	contorta	pas de localité	AB	49.483	-114.933	10	0	0	0	0	0	10	0	0	0	0	0	0	0	0	0	0	0	0	0	0	0	0		0	10		0	0
CON_5	contorta	Rocky Mountain	AB	52.8	-116.617	10	0	0	0	0	0	10	0	0	0	0	0	0	0	0	0	0	0	0	0	0	0	0		0	10		0	0
CON_6	contorta	Jacobie Creek	BC	52.5333	-121.883	15	0	0	0	0	0	0	0	0	0	0	15	0	0	0	0	0	0	0	0	0	0	0		0	15		0	0
CON_7	contorta	Lac Le Jeune	BC	50.5	-120.6	14	0	0	0	0	0	2	0	0	0	0	7	2	3	0	0	0	0	0	0	0	0	0		0	14		0.663265	0
CON_8	contorta	Clearwater	BC	51.6667	-119.933	16	0	0	0	0	0	0	0	0	0	0	11	5	0	0	0	0	0	0	0	0	0	0		0	16		0.429688	0
CON_9	contorta	Hudson's Hope	BC	56.05	-121.867	13	0	0	0	0	0	0	1	6	0	0	4	0	0	1	0	1	0	0	0	0	0	0		0	13		0.674556	0
CON_10	contorta	Manson Creek	BC	55.6667	-124.5	16	0	0	0	0	0	0	0	0	0	0	0	0	0	12	1	2	1	0	0	0	0	0		0	16		0.414062	0
CON_11	contorta	Mile 101 Alaska Highway	BC	56.75	-121.733	16	0	0	0	0	0	0	0	1	0	0	3	0	0	3	0	7	0	2	0	0	0	0		0	16		0.71875	0
CON_12	contorta	Grande Prairie Forest	AB	55.1667	-118.8	16	0	0	0	0	0	3	0	0	0	0	8	1	0	0	0	0	0	0	0	0	4	0		0	16		0.648438	0
CON_13	contorta	Fraser Lake	BC	54.2	-124.433	15	0	0	0	0	0	0	0	6	0	0	3	0	0	0	0	3	1	1	1	0	0	0		0	15		0.746667	0
CON_14	contorta	Woking	AB	55.6667	-119.467	15	0	0	0	0	0	0	0	0	0	0	15	0	0	0	0	0	0	0	0	0	0	0		0	15		0	0
CON_15	contorta	DS 66-10-5-84	AB	54.6333	-115.367	16	0	0	0	0	0	1	0	0	0	0	11	1	0	1	0	0	0	0	0	0	2	0		0	16		0.5	0
CON_16	contorta	Wonowon	BC	56.6833	-121.65	16	0	0	0	0	0	0	0	6	0	0	0	0	0	3	0	4	3	0	0	0	0	0		0	16		0.726562	0
CON_17	contorta	Stone Creek	BC	53.9167	-122.917	14	0	0	0	0	0	0	0	1	0	1	9	0	0	0	0	2	0	1	0	0	0	0		0	14		0.55102	0
CON_18	contorta	Berland River N. Hinton	AB	53.762	-118.357	29	0	0	0	0	0	13	0	0	0	0	13	1	0	2	0	0	0	0	0	0	0	0		0	29		0.592152	0
CON_19	contorta	Hwy 40 W Cadomin	AB	53.0643	-117.356	28	0	0	0	0	0	16	0	0	0	0	12	0	0	0	0	0	0	0	0	0	0	0		0	28		0.489796	0
CON_20	contorta	Sheep Creek	AB	54.084	-119.051	27	0	0	0	0	0	6	0	0	0	0	8	0	0	0	0	0	0	0	0	0	12	1		0	27		0.663923	0
CON_21	contorta	Swan Hills	AB	54.7863	-115.307	28	0	0	0	0	0	9	0	0	0	0	14	0	0	4	0	0	0	0	0	0	1	0		0	28		0.625	0
HYB_1	hybrid	Grande Prairie	AB	55.0815	-118.803	29	0	0	0	0	0	5	0	0	0	0	17	2	3	0	1	0	0	1	0	0	0	0		0	29		0.608799	0
HYB_2	hybrid	High Prairie	AB	55.5381	-116.493	28	0	27	1	0	0	0	0	0	0	0	0	0	0	0	0	0	0	0	0	0	0	0		28	0		0.0688776	0
HYB_3	hybrid	Mariana Lake	AB	55.6426	-112.15	30	0	0	0	0	0	12	0	0	0	0	14	3	0	0	0	0	0	0	0	1	0	0		25	5		0.611111	0.277778
HYB_4	hybrid	Musreau Lake	AB	54.5594	-118.674	29	0	0	0	0	0	9	0	0	0	0	20	0	0	0	0	0	0	0	0	0	0	0		0	29		0.428062	0
HYB_5	hybrid	Peace River	AB	56.6483	-117.21	30	0	0	1	0	0	0	0	0	0	0	23	4	1	1	0	0	0	0	0	0	0	0		30	0		0.391111	0
HYB_6	hybrid	Wabasca	AB	55.8891	-114.052	23	0	0	0	0	0	0	0	0	0	0	20	2	1	0	0	0	0	0	0	0	0	0		23	0		0.234405	0
						925	3	278	39	12	4	105	1	20	1	2	310	36	13	35	6	23	8	5	1	1	21	1		517	408
* Provinces/States abbreviations: AB, Alberta (Canada); BC, British Columbia (Canada); MB, Manitoba (Canada); MI, Michigan (USA); ON, Ontario (Canada); SK, Saskatchewan (Canada); WI, Wisconsin (USA).
** Sampling size.
† Number of mitotypes: the number in mitotype name refers to the number of minisatellite motif in nad7 intron1 marker; B, C and C2 refer to the three distinct haplotypes found in nad1 intron b/c marker
†† Genetic diversity calculated for each population
